# Supplementary material for: Uncovering Treatment Burden as a Key Concept for Stroke Care: A Systematic Review of Qualitative Research
Source: PLoS Med. 2013 Jun 25;10(6):e1001473. doi: 10.1371/journal.pmed.1001473 (PMC3692487; doi:10.1371/journal.pmed.1001473)
Supplement: Table S3 — Participant details. Details of participants in each included study. (XLSX) [file pmed.1001473.s004.xlsx]

## Sheet: Sheet1
Table S3 - Participant details. Details of participants in each included study.
Research category	Paper	Country of origin	Setting	No of participants and gender M=male F=female	Age range in years (mean)	Ethnicity	Co-morbidity	Medications	Time since stroke (mean)	Physical disability as a consequence of stroke
Recovering from stroke	M. Kirkevold. The unfolding illness trajectory of stroke. Disability & Rehabilitation. 2002. 24:887-98	Norway	Two stroke medical centres	9 (6M 3F)	40-83 (67.9)	UC	UC	UC	1-4 weeks	2 Right Hemiplegia, 6 Left Hemiplegia, 1 Sensory Deficit, 1 Neglect, 2 dysphagia , 2 reduced balance / coordination, 1 urinary incontinence, 1 dizziness, 1 dysarthria, 1 aphasia.
	A. M. Ch'ng, D. French and N. Mclean. Coping with the Challenges of Recovery from Stroke Long Term Perspectives of Stroke Support Group Members. Journal of Health Psychology. 2008. 13:1136-1146	Australia	Community	26 (12M 14 F)	22-79 (60.88)	UC	3 previous stroke	UC	6 months -12 years (4.4 years)	Modified Rankin score at time of stroke 0-5 mean 4.19. Mean physical health score on the SF-12 of 37.71 indicating significantly poorer physical health than similarly aged adults in the general population.
	M. Bendz. Rules of relevance after a stroke. Social Science & Medicine. 2000. 51:713-723	Sweden	Community	10 (6M 4F)	58-65	UC	UC	UC	Approx 3-4 months	UC
	E.B. Lynch, Z. Butt, A. Heinemann, D. Victorson, C.J. Nowinski, L. Perez, D. Cella. A Qualitative Study of Quality of Life After Stroke: The Importance of Social Relationships. Journal of Rehabilitation Medicine. 2008. 40:518-523	US	Community and out patient	9 (5M 4F)	(54.7)	1 White American, 8 African American	UC	UC	2 -29 years (11.9 years)	Modified Rankin Scale: 1 not significant, 12 slight, 9 moderate, 9 moderately severe.
	C. R. Burton. Re-thinking stroke rehabilitation: the Corbin and Strauss chronic illness trajectory framework. Journal of Advanced Nursing. 2000. 32:595-602	UK	Community (initial interview in hospital)	1M	78	UC	Hypertension	Antihypertensive medication	UC	Dysarthria.
	P. Clarke. Towards a greater understanding of the experience of stroke: Integrating quantitative and qualitative methods. Journal of Aging Studies. 2003. 17:171-187	Canada	Community	8 (3M 5F)	60-81 (69)	8 White Canadian	UC	UC	7 months -9 years (4.8 years)	5 Left hemiplegia ( 3 hemiparesis), 1 left-field defect, 1 right vision field loss, 1 marked hemispatial neglect, 1 seizures, 1 problems in face recognition, 1 dysarthria.
	N. A. Flinn and J. E. Stube. Post-stroke fatigue: qualitative study of three focus groups. Occupational Therapy International. 2010. 17:81-91	US	Community	18 (3M 15F)	UC	UC	UC	UC	UC	1 aphasia.
	A. Dalvandi, K. Heikkila, S. S. B. Maddah, H. R. Khankeh and S. L. Ekman. Life experiences after stroke among Iranian stroke survivors. International Nursing Review. 2010. 57:247-53	Iran	Community	10 (6M 4F)	55-70	UC	UC	UC	3-6 months	UC
	J.H. White, K.R Gray, P. Magin, J. Attia, J. Sturm, G. Carter, Pollack M. Exploring the experience of post-stroke fatigue in community dwelling stroke survivors: a prospective qualitative study. Disability & Rehabilitation. 2012. 34: 1376-1384	Australia	Community	31 (17M 14F)	37-94 (72)	1 Indian, 1 British, 1 Czechoslovakian, 1 German, 1 Austrian, 1 Italian, 25 Australian	Co-morbidities were present in the majority of participants	UC	Under 1 year	Modified Rankin Score: 21 were independent; 10 were dependent.
	M. Kirkevold, D. Christensen, G. Andersen, S.P. Johansen, I. Harder. Fatigue after stroke: manifestations and strategies. Disability & Rehabilitation. 2012 34: 665-670	Norway	Community	32 (15M 17F)	UC	UC	UC	UC	Under 2 years	12 were fatigued and 20 were non fatigued.
The interaction between patient and health services	M. Bendz. The first year of rehabilitation after a stroke - from two perspectives. Scandinavian Journal of Caring Sciences. 2003. 17:215-22	Sweden	Community (asked about community and hospital experience)	15 (9M 6F)	UC	UC	5 previous stroke, 3 depression	UC	UC	UC
	M. Widar, A. C. Ek and G. Ahlstrom. Caring and uncaring experiences as narrated by persons with long-term pain after a stroke. Scand J Caring Sci. 2007. 21:41-7	Sweden	Community	43 (30M 13F)	33-82	UC	UC	UC	Approx 2 years	UC
	J. Roding, B. Lindstrom, J. Malm and A. Ohman. Frustrated and invisible--younger stroke patients' experiences of the rehabilitation process. Disability & Rehabilitation. 2003. 25:867-74	Sweden	Community	5 (3M 2F)	37-54 (43.2)	UC	UC	UC	1-1.5 years (1.2 years)	UC
	J. H. White, P. Magin and M. R. P. Pollack. Stroke patients' experience with the Australian health system: a qualitative study. Canadian Journal of Occupational Therapy. 2009. 76:81-9	Australia	Community	12 (6M 6F)	43-92 (71.2)	UC	UC	UC	1-3 years	UC
	M. Mangset,T.E. Dahl, R. Forde and T. B. Wyller. 'We're just sick people, nothing else': factors contributing to elderly stroke patients' satisfaction with rehabilitation. Clinical Rehabilitation. 2008. 22:825-35	Norway	Stroke unit and community	12 (5M 7F)	60-87 (77)	UC	UC	UC	UC	4 impaired language.
	F. Cowdell and D. Garrett. Recreation in stroke rehabilitation part two: exploring patients' views... including commentary by Lo J and Eng J. International Journal of Therapy & Rehabilitation. 2003. 10:456-462	UK	Inpatient rehabilitation	7 (gender unclear)	UC	UC	UC	UC	UC	UC
	L. Salisbury, K. Wilkie, C. Bulley and J. Shiels. 'After the stroke': Patients' and carers' experiences of healthcare after stroke in Scotland. Health and Social Care in the Community. 2010. 18:424-432	UK	Outpatient	13M	43-79 (64)	UC	UC	UC	2-9yrs (4.6 years)	UC
	K. Knight, L. Worrall and T. Rose. The provision of health information to stroke patients within an acute hospital setting: what actually happens and how do patients feel about it?. Topics in Stroke Rehabilitation. 2006. 13:78-98	Australia	Stroke unit	7 (3M 4F)	41-90 (62.4)	UC	UC	UC	15 days maximum	4 hemiparesis side not specified, 2 aphasic (1 mild expressive, 1 mild expressive and receptive).
	F. Hjelmblink, I. Holmstrom and D. Kjeldmand. Stroke patients' delay of emergency treatment. Scandinavian Journal of Caring Sciences. 2010. 24:307-311	Sweden	Outpatient	4 (2M 2F)	58-84	UC	UC	UC	1.5-3 months	1 right hemiparesis, 1 visual field deficit, 1 balance problems, 1 dysphasia.
	A.L. Kitson, C. Dow, J.D. Calabrese, L. Locock, A.M. Athlin. Stroke survivors' experiences of the fundamentals of care: A qualitative analysis.	UK	Hospital	15 (6M 9F)	mid 30s to mid 80s	UC	UC	UC	UC	Moderate to severe impairment in phsyical function post acute stage.
Return to work / retirement	J. Medin, J. Barajas and K. Ekberg. Stroke patients' experiences of return to work. Disability & Rehabilitation. 2006. 28:1051-60	Sweden	Out patient	6 (gender unclear)	UC	UC	UC	UC	UC	2 aphasia.
	M. Lobeck, A. R. Thompson and M. C. Shankland. The experience of stroke for men in retirement transition. Qualitative Health Research. 2005. 15:1022-1036	UK	Stroke unit	7M	64-70	UC	UC	UC	6-12 months	UC
	B. Wolfenden, M. Grace. Identity continuity in the face of biographical disruption: 'It's the same me'. Brain Impairment. 2012. 13: 203-211	Australia	Community	5F	34-44 (39.4)	UC	UC	UC	12 months - 9 years	UC
	R.J. Hartke, R. Trierweiler, R. Bode. Critical factors related to return to work after stroke: a qualitative study. Topics in Stroke Rehabilitation. 2011. 18: 341-351	US	Hospital	12 (8M 4F)	31-67 (51)	6 Caucasians, 5 African Americans, 1 Asian	UC	UC	0.5-16 years (4.5 years)	UC
Nursing home experience	I. M. Proot, H. H. Abu-Saad, W. P. de Esch-Janssen, H. F. J. M. Crebolder and R. H. J. ter Meulen. Patient autonomy during rehabilitation: the experiences of stroke patients in nursing homes. International Journal of Nursing Studies. 2000. 37:267-276	Netherlands	Nursing home	17 (10M 7F)	50-85 (72.5)		UC	UC	UC	UC
	I. M. Proot, H. F. J. M. Crebolder, H. H. Abu-Saad, T. H. G. M. Macor and R. H. J. T. Meulen. Facilitating and Constraining Factors on Autonomy. Clinical Nursing Research. 2000. 9:460-478	Netherlands	Nursing home	22 (12M 10F)	50-85 (72)	UC	19 with multi-morbidity, in particular diabetes, visual impairments, cardiovascular disease, osteoarthritis	UC	UC	UC
	I. M. Proot, R. H. J. ter Meulen, H. H. Abu-Saad and H. F. J. M. Crebolder. Supporting stroke patients' autonomy during rehabilitation. Nursing Ethics. 2007. 14:229-41	Netherlands	Care home	20 (12M 8F)	50-85 (72.4)	UC	UC	UC	UC	UC
Coping Strategies	A. Alaszewski, H. Alaszewski and J. Potter. Risk, Uncertainty and Life Threatening Trauma: Analysing Stroke Survivor's Accounts of Life after Stroke. Forum: Qualitative Social Research. 2006. 7	UK	Community	31 (14M 17F)	38-89 (68.2)	UC	UC	UC	UC	UC
	M. Widar, A. C. Ek and G. Ahlstrom. Coping with long-term pain after a stroke. Journal of Pain and Symptom Management. 2004. 27:215-225	Sweden	Community	43 (30M 13F)	33-82	UC	UC	UC	Approx 2 years	Pain -average of 20 months’ duration of pain. Fifteen participants were classified as central post-stroke pain (CPSP), 18 as nociceptive pain mainly in the shoulder/ arm, and 10 as tension-type headache. Four participants had two types of pain (central and nociceptive) and two of them were classified as central pain by support from quantitative sensory testing (QST).
	A. Rochette, D. S.-C. Tribble, J. Desrosiers, G. Bravo and A. Bourget. Adaptation and coping following a first stroke: a qualitative analysis of a phenomenological orientation. International Journal of Rehabilitation Research. 2006. 29:247-249	Canada	Hospital and community	10 (5M 5F)	61-86 (73.7)	UC	UC	UC	2 weeks maximum	UC
	G. E. Carlsson, A. Moller and C. Blomstrand. Managing an everyday life of uncertainty--a qualitative study of coping in persons with mild stroke. Disability & Rehabilitation. 2009. 31:773-82	Sweden	Community	18 (11M 7F)	30-69 (52)	UC	UC	UC	UC	UC
	J. M. Popovich, P. G. Fox and R. Bandagi. Coping with stroke: psychological and social dimensions in U.S. patients. International Journal of Psychiatric Nursing Research. 2007. 12:1474-87	US	Hospital and community	60 (gender unclear)	UC	UC	UC	UC	UC	UC
	F. Jones, A. Mandy and C. Partridge. Reasons for recovery after stroke: a perspective based on personal experience. Disability & Rehabilitation. 2008. 30:507-516	UK	Stroke unit	10 (6M 4F)	29-75 (61.8)	8 White British, 1 White European , 1 Black Caribbean	UC	UC	6 weeks-13 months	4 right hemiparesis, 6 left hemiparesis, 1 neglect, 4 aphasia.
Living with aphasia	F. Hjelmblink, C. B. Bernsten, H. Uvhagen, S. Kunkel and I. Holmström. Understanding the meaning of rehabilitation to an aphasic patient through phenomenological analysis – a case study. International Journal of Qualitative Studies on Health and Well-being. 2007. 2:93-100	Sweden	Community	1M	58	UC	UC	UC	3 months	Severe aphasia with great impairments in all domains.
	K. Brown, L. Worrall, B. Davidson and T. Howe. Snapshots of success: An insider perspective on living successfully with aphasia. Aphasiology. 2010. 24:1267-1295	NewZealand	Community	25 (13M 12F)	38-86 (63.2)	UC	UC	UC	UC	25 aphasia.
	L. Worrall, S. Sherratt, P. Rogers, T. Howe, D. Hersh, A. Ferguson and B. Davidson. What people with aphasia want: Their goals according to the ICF. Aphasiology. 2011. 25:309-322	Australia	Community	50 (24M 26F)	63.9	UC	UC	UC	UC	50 aphasia.
	M.B.Johansson, M. Carlsson, K. Sonnander. Communication difficulties and the use of communication strategies: from the perspective of individuals with aphasia. International Journal of Language and Communication Disorders. 2012. 47: 144-155	Sweden	Community	11 (7M 4F)	48-79 (65.4)	UC	UC	UC	13-75 months (38 months)	Aphasia type: 4 anterior; 6 posterior; 1 global. Aphasia severity: 2 mild; 5 moderate; 4 severe.
	B. Grohn, L. Worrall, N. Simmons-Mackie. The first 3 months post-stroke: What facilitates successfully living with aphasia? International Journal of Speech and Language Pathology. 2012. 14: 390-400	Australia	Community, rehabilitation facility and aged care facility.	15 (8M 7F)	47-90 (66.3)	UC	UC	UC	Under 3 months	All aphasic, Western Aphasia Battery-Revised Aphasia Quotent scores 26.7-99.3 (mean 73.2). 6 had no difficulty carrying out self-care activities. 5 had slight difficulties with dressing and bathing. 1 had slight difficulty with eating. 2 were unable to walk independently. 1 was fully dependent.
Physiotherapy / exercise	L. Hale, D. Bennett, A. Crawshaw and H. Davis. Stroke rehabilitation - comparing hospital and home based physiotherapy: the patient's perception. New Zealand Journal of Physiotherapy 2003. 31:84-92	New Zealand	Community and out patient	6 (gender unclear)	UC	UC	UC	UC	UC	UC
	T. M. Damush, L. Plue, T. Bakas, A. Schmid and L. S. Williams. Barriers and facilitators to exercise among stroke survivors. Rehabilitation Nursing. 2007. 32:253-60, 262	US	Local community, county and veteran hospitals	13 (8M 5F)	(59)	2 White American, 11 African American	UC	UC	12 months maximum	6 reported slight disability 4 moderate disability.
	O. Olaleye, K. Suddick. A study of perceived factors affecting patients' participation in outpatient stroke physiotherapy exercise in Nigeria. International Journal of Therapy and Rehabilitation. 2012. 19: 581-590	Nigeria	Outpatient	8M	26-70 (47.4)	UC	UC	UC	4-41 months (18.4)	Physical impairments (left or right hemiplegia). 2 required walking sticks.
Motivation / hope in recovery	N. Maclean, P. Pound, C. Wolfe and A. Rudd. Qualitative analysis of stroke patients' motivation for rehabilitation. British Medical Journal. 2000. 321:1051-1054	UK	Stroke unit	22 (13M 9F)	38-86	15 White British, 4 Black Caribbean, 1 Black Africa, 2 Asian	UC	UC	UC	High motivation group Barthel median 14/20 (range 4-20) low motivation group median Barthel 7/20 (range 3-10).
	A. Cross and M. Schneider. A preliminary qualitative analysis of the impact of hope on stroke recovery in women. Topics in Stroke Rehabilitation. 2010. 17:484-495	Canada	Stroke unit	10F	71-100 (81)	UC	UC	UC	1-13 years	visual field deficit, paralysis, weakness, speech problems.
Reintegration into the patient's lifeworld and community	J. P. Wood, D. M. Connelly and M. R. Maly. 'Getting back to real living': a qualitative study of the process of community reintegration after stroke. Clinical Rehabilitation. 2010. 24:1045-1056	Canada	Community (initial interview in hospital)	10 (6M 4F)	31-79	8 Caucasian, 1 East Indian, 1 Aboriginal	UC	UC	UC	Left Hemiplegia 10.
	G. Eriksson and K. Tham. The meaning of occupational gaps in everyday life in the first year after stroke. OTJR Occupation, Participation and Health. 2010. 30:184-192	Sweden	Stroke unit	4 (3M 1F)	50-61	UC	UC	UC	1 month maximum	UC
	I. Wallenbert and H. Jonsson. Waiting to get better: a dilemma regarding habits in daily occupations after stroke. American Journal of Occupational Therapy. 2005. 59:218-224	Sweden	Inpatient rehabilitation	7 (4M 3F)	42-82	UC	UC	UC	(6.88 years)	6 right hemiparesis.
	D. Reid. Impact of the environment on role performance in older stroke survivors living at home. International Journal of Therapy & Rehabilitation. 2004. 11:567-573	Canada	Community	18 (7M 11F)	50-88 (67)	17 White Canadian, 1 Asian	Previous stroke, arthritis, cataracts	UC	UC	6 right hemiparesis, 11 left hemiparesis, 1 'one stroke each side'.
	A.W. Wottrich, K. Astrom, M. Lofgren. On parallel tracks: newly home from hospital - people with stroke describe their expectations. Disability & Rehabilitation. 2012. 34: 1218-1224	Sweden	Community (initial interview in rehabilitation ward)	5 (2M 3F)	44-70	UC	UC	UC	1-4 months	UC
	S.M. Yeung, F.K.Y. Wong, E. Mok. Holistic concerns of Chinese stroke survivors during hospitalization and in transition to home. Journal of Advanced Nursing. 2011. 67:2394-2405	China	Community	15 (7M 8F)	(64.7)	UC	UC	UC	UC	Median Modified Barthel Index whilst in hospital was 95. All experienced residual problems including limb weakness, memory loss, dizziness, fatigue, and sleeping disturbance.
	K. Sumathipala, E. Radcliffe, E. Sadler, C.D.A. Wolfe, C. McKevitt. Identifying the long-term needs of stroke survivors using the International Classification of Functioning, Disability and Health. Chronic illness. 2011. 8:31-44	UK	Community	35 (17M 18F)	34-100 (69)	24 White, 6 Black Caribbean, 3 Black African, 1 Filipino, 1 Chinese	29/35 had other existing health problems including diabetes, heart problems and arthritis.	UC	1-11 years (2)	Barthel Index Scores 3-20 (mean 16.3). 2 had mild expressive communication difficulties. Compared to South London Stroke population, more had difficulties walking unaided or were wheelchair users.
	S. Anderson, K. Whitfield. An ecological approach to activity after stroke: It takes a community. Topics in Stroke rehabilitation. 2011. 18: 509-524.	Canada	Community	9 (6M 3F)	53-64 (58.2)	UC	UC	UC	1-6 years	Variable, ranging from mild physical disabilities and aphasia to one sided spasticity, neglect and severe fatigue. 3 self rated severity of stroke as mild, 3 as moderate, 3 as severe (these participants used a cane or walking aid).
Gender differences	A. Andersson and G. Hansebo. Elderly peoples' experience of nursing care after a stroke: from a gender perspective. Journal of Advanced Nursing. 2009. 65:2038-45	Sweden	Inpatient rehabilitation	10 (5M 5F)	66-75	UC	UC	UC	UC	UC
	U. Lofmark and A. Hammarstrom. Older stroke patients' negotiations within the hierarchic medical context. Qualitative Health Research. 2005. 15:778-90	Sweden	Outpatient	12 (5M 7F)	75-83	UC	UC	UC	UC	UC
The patient's interpretation	D. Kessler, C.-J. Dubouloz, R. Urbanowski and M. Egan. Meaning perspective transformation following stroke: the process of change. Disability & Rehabilitation. 2009. 31:1056-65	Canada	Community	12 (10M 2F)	44-74 (54)	UC	UC	UC	3-11 years (6.5 years)	4 participants had deficits in communication.
	D. Casey, K. Murphy, A. Cooney and E. O'Shea. Patient perceptions having suffered a stroke in Galway. British Journal of Community Nursing. 2008. 13:384-90	Ireland	Community	20 (10M 10F)	65-88 (77.8)	UC	UC	UC	3 months -9 years (2.65 years)	5 Right hemiplegia, 5 Left hemiplegia (some degree of paralysis) 2 'difficulty seeing', 2 ''lose balance', 2 'speech difficulties'.
	E. Townend, D. Tinson, J. Kwan and M. Sharpe. Fear of recurrence and beliefs about preventing recurrence in persons who have suffered a stroke. Journal of Psychosomatic Research. 2006. 61:747-755	UK	Community	89 (53M 26F)	32-90 (median 71)	UC	22 previous stroke	UC	UC	UC
	F. Hjelmblink, I. Holmstrom and M. Sanner. The meaning of rehabilitation for older people who have survived stroke. Journal of Nursing & Healthcare of Chronic Illnesses. 2009. 1:186-195	Sweden	Stroke unit	19 (8M 11F)	56-89	UC	UC	UC	UC	UC
	P. Gallagher. Becoming normal: A grounded theory study on the emotional process of stroke recovery. Canadian Journal of Neuroscience Nursing. 2011. 33: 24-32	Canada	Community	9 (gender unclear)	42-82	UC	UC	UC	0.5-4 years (median 1 year)	1 had been locked in, 3 aphasic, 4 had right-sided weakness and 4 left-sided weakness. All required admission to a rehabilitation unit following the acute stroke unit due to physical impairment. Half had some degree of aphasia during initial stroke period, but all were able to communicate at time of interview.
Returning to driving	A.-H. Patomella, K. Johansson and K. Tham. Lived experience of driving ability following stroke. Disability & Rehabilitation. 2009. 31:726-33	Sweden	Community	4M	46-83 (64)	UC	UC	UC	UC	1 Left Hemiplegia, 3 none
	J. White, B. Miller, P. Magin, J. Attia, J. Sturm, M. Pollack. Access and participation in the community: a prospective qualitative study of driving post-stroke. Disability & Rehabilitation. 2012. 34: 831-838	Australia	Community	22 (10M 12F)	50-94 (71)	UC	Co-morbidities were present in the majority of participants	UC	Under 1 year	Modified Rankin Score: 7 dependent (and did not return to driving). Residual symptoms included visual disturbance, hemiparesis and spasticity.
Multimorbidity	J. P. Wood, D. M. Connelly and M. R. Maly. "Holding me back": living with arthritis while recovering from stroke. Archives of Physical Medicine & Rehabilitation. 2009. 90:494-500	Canada	Community	5 (3M 2F)	68-71 (72)	UC	Each participant had 2-5 co-morbidities. 2 diabetes, 5 knee arthritis. Some participants also experienced arthritis affecting the back, shoulder, and hands. 1 atrial fibrillation, 5 hyperlipidaemia, 1 gastrointestinal reflux, 1 heart murmur, 1 depression.	1-3 medications (mean 2.2)	UC	UC
Using a wheelchair	D. J. Barker, D. Reid and C. Cott. The experience of senior stroke survivors: factors in community participation among wheelchair users. Canadian Journal of Occupational Therapy. 2006. 73:18-25	Canada	Community	10 (8M 2F)	70-80 (75.5)	8 White Canadian, 2 Black American	UC	UC	2-16 years (5.6.years)	UC
	D. J. Barker, D. Reid and C. Cott. Acceptance and meanings of wheelchair use in senior stroke survivors. American Journal of Occupational Therapy. 2004. 58:221-30	Canada	Community	10 (8M 2F)	70-80 (75.5)	8 White Canadian, 2 Black American	UC	UC	2-16 years (5.6.years)	UC
Eating difficulties	L. Perry and S. McLaren. Eating difficulties after stroke. Journal of Advanced Nursing. 2003. 43:360-9	UK	Community	113 (66M 47M)	(67.5)	94 White British, 7 Black British, 7 White Non-British origin, 5 Indian or Pakistani.	UC	UC	6 months	107 slight, 6 moderate eating difficulties. 85 upper limb motor/sensory involvement. ( 20 arm functionally useless) 29 visual/perceptual deficits. 11 , 20 and 21 difficulties with lip closure, chewing and swallowing respectively. 5 required prompting to maintain mealtime attention. 1 postural instability.31 communication difficulties.
	J. Medin, J. Larson, M. von Arbin, R. Wredling and K. Tham. Elderly persons' experience and management of eating situations 6 months after stroke. Disability & Rehabilitation. 2010. 32:1346-1353	Sweden	Community	13 (6M 7F)	60-87	UC	UC	UC	6 months minimum	Dysphagia, aphasia, dysarthria.
	J. Medin, J. Larson, M. von Arbin, R. Wredling and K. Tham. Striving for control in eating situations after stroke. Scandinavian Journal of Caring Sciences. 2010. 24:772-780	Sweden	Stroke unit	14 (7M 7F)	59-87	UC	4 previous stroke	UC	UC	14 dysphagia
Goal setting	L. Gustafsson and K. McLaughlin. An exploration of clients' goals during inpatient and outpatient stroke rehabilitation. International Journal of Therapy & Rehabilitation. 2009. 16:324-330	Australia	Inpatient rehab and outpatient rehab	16 (11M 5F)	(69)	UC	UC	UC	(61 days)	UC
	K. Laver, M. C. Rehab, J. Halbert, M. Stewart, M. Phty and M. Crotty. Patient readiness and ability to set recovery goals during the first 6 months after stroke. Journal of Allied Health. 2010. 39:e149-e154	Australia	Community, stroke unit and outpatient	15 (9M 6F)	36-70	UC	UC	UC	UC	UC
Medications	J.A. Chambers, R.E. O'Carroll, B. Hamilton, J. Whittaker, M. Johnstone, C. Sudlow, M. Dennis. Adherence to medication in stroke survivors: A qualitative comparison of low and high adherers. British Journal of Health Psychology. 2011. 16: 592-609	UK	Community	26 ( 14M 12F)	22-88 (63.4)	UC	UC	(mean 5.7)	11.9-14.8 months (mean 13.5 months)	Frenchay test score mean 18.6. National Institute of Health Stroke Scale ranged from 0-5 out of 42, so participants were at the lower end of stroke severity.
UC = unclear
